# Supplementary material for: Impact of a Training Program on Oncology Nurses’ Confidence in the Provision of Self-Management Support and 5As Behavioral Counseling Skills
Source: Cancers (Basel). 2023 Mar 16;15(6):1811. doi: 10.3390/cancers15061811 (PMC10046590; doi:10.3390/cancers15061811)
Supplement: Supplementary file 1 [file cancers-15-01811-s001.zip]

Archive with 1 entries (1 files):
- cancers-2145129-supplementary.pdf
